# Supplementary material for: Cerebrospinal Fluid Proteomic Changes after Nusinersen in Patients with Spinal Muscular Atrophy
Source: J Clin Med. 2023 Oct 23;12(20):6696. doi: 10.3390/jcm12206696 (PMC10607664; doi:10.3390/jcm12206696)
Supplement: Supplementary file 1 [file jcm-12-06696-s001.zip]

Archive with 1 entries (1 files):
- jcm-2617230-supplementary.pdf
